# Supplementary material for: Sociodemographic and Clinical Profile of Long COVID-19 Patients, and Its Correlation with Medical Leave: A Comprehensive Descriptive and Multicenter Study
Source: Healthcare (Basel). 2023 Sep 27;11(19):2632. doi: 10.3390/healthcare11192632 (PMC10572288; doi:10.3390/healthcare11192632)
Supplement: Supplementary file 1 [file healthcare-11-02632-s001.zip]

Archive with 1 entries (1 files):
- healthcare-2598161-supplementary.pdf
